# Supplementary material for: Endogenous and Therapeutic Estrogens: Maestro Conductors of the Microenvironment of ER+ Breast Cancers
Source: Cancers (Basel). 2021 Jul 24;13(15):3725. doi: 10.3390/cancers13153725 (PMC8345134; doi:10.3390/cancers13153725)
Supplement: Supplementary file 1 [file cancers-13-03725-s001.zip]

Archive with 1 entries (1 files):
- cancers-1274669-supplementary.xlsx
