# Supplementary material for: Endogenous and Therapeutic Estrogens: Maestro Conductors of the Microenvironment of ER+ Breast Cancers
Source: Cancers (Basel). 2021 Jul 24;13(15):3725. doi: 10.3390/cancers13153725 (PMC8345134; doi:10.3390/cancers13153725)
Supplement: Supplementary file 1 [file cancers-13-03725-s001.zip › cancers-1274669-supplementary.xlsx]

## Sheet: GOI
TABLE S1: Expression of key genes in response to estrogenic ligands in various models
GEO microarray datasets searched for expression of key genes in response to estrogenic ligands. Expression changes shown as fold treatment over vehicle control.													Publications discussed in text reporting estrogen regulation of key genes.
GEO dataset	GSE136595	GSE136595	GSE56245	GSE45643	GSE119552	GSE36683	GSE11506	GSE121378	GSE74034	GSE52649	GSE9098	GSE1486
Publication associated with GEO dataset	Divekar SD, et al (2020) PMID:31646340	Divekar SD, et al (2020) PMID: 31646340	Manjegowda MC, et al (2015) PMID: 26484257	Daniel AR, et al (2015) PMID: 24469035	Lecomte S, et al (2019) PMID: 30678243	Putnik M, et al (2012) PMID: 22902638	Lin Z, et al (2007) PMID: 17510434	Caffa I, et al (2020) PMID: 32669709	Jia M, et al (2016) PMID: 27457520	Zhang Y, et al (2015) PMID: 24825546	Lemieux C, et al (2008) PMID: 19006456	Bowman PD, Zhao B, Bynum JA, 2004 No associated publication.	Frasor J, et al (2004) PMID: 14973112	Frasor J, et al (2004) PMID: 14973112	Frasor J, et al (2004) PMID: 14973112	Svensson S, et al (2015) PMID: 25901081	Svensson S, et al (2015) PMID: 25901081	Pattarozzi A, et al (2008) PMID: 17959712	Hall J & Korach KS (2003) PMID: 12586845	Joffroy CM, et al (2010) PMID: 20145137	Qureshi R, et al (2020) PMID: 32492394	Qureshi R, et al (2020) PMID: 32492394	De Marco P, et al (2016) PMID: 27072893	Abrahamsson A, et al (2020) PMID: 32855207	Abrahamsson A, et al (2020) PMID: 32855207	Gibson DA, et al (2015) PMID: 25820695	Tai P, et al (2008) PMID: 17654501	Sobrino A, et al (2009) PMID: 20011585
Gene symbol (human)	MCF7 cells, mRNA 1 nM E2, 24 hrs	MCF7 cells, mRNA 500 nM ICI, 24 hrs	MCF7 cells, mRNA 10 nM E2, 24 hrs	MCF7 cells, mRNA 100 nM , 6 hrs	MCF7 cells, mRNA 1 nM E2, 24 hrs	MCF7 cells, mRNA 10 nM E2, 6 hrs	MCF7 cells, mRNA 1 nM E2, 3 hrs	MCF7 cells, mRNA 5 microM tamoxifen, 24 hrs	T47D cells, mRNA 10 nM E2, 6 hrs	RAW 264.7 mouse macrophage cells, mRNA 3.7 nM E2, overnight	CD44+ stromal cells from bone marrow, mRNA 1 nM E2, 1 wk	HUVEC, mRNA 1 microM E2, 5 hrs	MCF7 cells, mRNA 10 nM E2, 48 hrs	MCF7 cells, mRNA 1 microM ICI, 48 hrs	MCF7 cells, mRNA 1 microM tamoxifen, 48 hrs	MCF7 cells, secreted protein 1 nM E2, 24 hrs	Isolated human monocytes, secreted protein 1 nM E2, 24 hrs	T47D cells, secreted protein 50 nM E2, 48 hrs	MCF7 cells, mRNA 10 nM E2, 24 hrs	MCF7 cells, secreted protein 100 nM tamoxifen, 3 - 7 days	MCF7 cells, mRNA pretreated w/ TNF𝜶 10 nM E1, 2 hrs	Isolated mammary adipocytes, MRNA 10 nM E1, 2 hrs	CAFs isolated from human breast tumors, mRNA & secreted protein 10 nM E2	Murine mammary stroma, MCF7 tumor bearing nude mice, secreted protein fulvestrant, 3 days	Isolated human monocytes, secreted protein 1 microM fulvestrant + E2 vs E2 alone, 24 hrs	NK cells from 1st trimester decidua 10 nM E2, 2, 24 hrs	CD4+ T cells from mouse spleen E2, 48 hrs	HUVEC 1 nM E2, 24 hrs
CHEMOKINES/ CYTOKINES/ RECEPTORS
CCL2	2.41	5.43					1.4									up					up	up		down	down	2.8
CCL25	2.58						0.64			1.43
CCL3																									down
CCL4										1.41															down
CCL5	0.52					0.63	0.74			1.41						up
CCL8																												-2.12
CCRL2											2.1
CXCL10						0.72				1.51	2.98	3.76														1.96
CXCL12	3.37	0.55	6.96	2.69	9	54.19	2.16	0.21	3.05				6.88	0.49	1.84			up	up
CXCL16	1.38	0.66				1.21				1.27
CXCL2		1.66					0.78			4.68		3.94
CXCR4	0.11	1.61		0.52		0.47	0.76																			up
IL10				0.77																				up			up
IL16	2.29	0.47					0.51				3.91	2.16
IL19	6.58	0.38
IL1A											2.04
IL1B										2.12	2.51												up		down
IL20	4.77	0.53		2.01		15.03	3.18		3.66			0.49
IL21
IL24	10.98	0.14				1.97	1.41		8.17
IL28A	1.49
IL28B	3.91
IL6	2.15	2.11										3.36					up				up	up		up
IL8 (CXCL8)																						up			down
TGFB1								0.65												up
TGFB2													0.34	2.15	0.79					up
TGFB3				0.21	0.27	0.45
TNF	2.47									1.72							up								down
CSF1	1.55									3.39
EXTRACELLULAR MATRIX REMODELING
COL12A1	2.49	0.35			2.91	2	0.72	0.72				2.03
COL18A1	2.67						1.23
COL1A1	1.39				1.5			0.79
COL21A1	2.91	0.27			10.93
COL27A1	1.97	0.31			0.54	1.67
COL4A1	1.61
COL4A5		1.51		0.47	0.55	0.7
COL5A1	2.05			0.64
COL6A2	2.5						1.28
COL9A3	1.45				0.7					1.78
CTSC	3.53	0.44				2.73	1.2
CTSD	1.84			1.6	1.99	1.6	1.35	0.6																				2
CTSE	2.69				1.53					0.76
LOXL1	2.43				1.48	1.63	1.24	1.45
LTBP1	2.19	0.61				0.71
MMP1	3.2	1.69
MMP19	1.53						0.77			0.59
MMP2	1.58	0.47					0.83																			1.79
MMP9				0.79	0.63					3.01																1.43
TGM2	2.61			1.24	2.17	2.95	1.59	1.61	3.63
THBS1	3.72			3.32	1.43	2.25	1.84	0.49	1.99
THBS3	1.56			0.54	0.5	0.61						4
CLASSIC ESTRADIOL INDUCED GENES
EGR3	14.41	0.15	9.25		38.85	50.21	5.03	0.4	3.81				12.21	1.43	1.93
GREB1	4.69	0.71	14.32	5.95	10.56	7.41	1.53	0.26	2.38				7.61	0.67	1.17
PGR	11.52	0.17	6.59	1.38	8.63	19.03	2.33	0.26
